# Supplementary material for: Delta-catenin attenuates medulloblastoma cell invasion by targeting EMT pathway
Source: Front Genet. 2022 Oct 11;13:867872. doi: 10.3389/fgene.2022.867872 (PMC9595215; doi:10.3389/fgene.2022.867872)
Supplement: Supplementary file 1 [file Table2.xlsx]

## Sheet: Sheet1
139 brain specific proteins in Uniprot
Status	Protein names	Gene names	Organism	Tissue specificity
reviewed	Polypeptide N-acetylgalactosaminyltransferase 13 (EC 2.4.1.41) (Polypeptide GalNAc transferase 13) (GalNAc-T13) (pp-GaNTase 13) (Protein-UDP acetylgalactosaminyltransferase 13) (UDP-GalNAc:polypeptide N-acetylgalactosaminyltransferase 13)	GALNT13 KIAA1918	Homo sapiens (Human)	TISSUE SPECIFICITY: Specifically expressed in neuronal cells. Expressed in fetal brain, whole adult brain, cerebral cortex and cerebellum. Not expressed in other tissues tested. {ECO:0000269|PubMed:12407114}.
reviewed	Membrane frizzled-related protein (Membrane-type frizzled-related protein)	MFRP	Homo sapiens (Human)	TISSUE SPECIFICITY: Specifically expressed in brain. Strongly expressed in medulla oblongata and to a lower extent in hippocampus and corpus callosum. Expressed in keratinocytes. {ECO:0000269|PubMed:11263980, ECO:0000269|PubMed:16442268}.
reviewed	Serine/threonine-protein kinase LMTK1 (EC 2.7.11.1) (Apoptosis-associated tyrosine kinase) (AATYK) (Brain apoptosis-associated tyrosine kinase) (CDK5-binding protein) (Lemur tyrosine kinase 1) (p35-binding protein) (p35BP)	AATK AATYK KIAA0641 LMR1 LMTK1	Homo sapiens (Human)	TISSUE SPECIFICITY: Expressed in brain. {ECO:0000269|PubMed:10837911}.
reviewed	Double-stranded RNA-specific editase B2 (EC 3.5.-.-) (RNA-dependent adenosine deaminase 3) (RNA-editing deaminase 2) (RNA-editing enzyme 2) (dsRNA adenosine deaminase B2)	ADARB2 ADAR3 RED2	Homo sapiens (Human)	TISSUE SPECIFICITY: Brain specific. Expressed at higher levels in astrocytomas as compared to the normal brain tissue. {ECO:0000269|PubMed:10836796, ECO:0000269|PubMed:18178553}.
reviewed	Adenylate kinase isoenzyme 5 (AK 5) (EC 2.7.4.3) (EC 2.7.4.6) (ATP-AMP transphosphorylase 5)	AK5	Homo sapiens (Human)	TISSUE SPECIFICITY: Brain specific. {ECO:0000269|PubMed:10215863}.
reviewed	Amphiphysin	AMPH AMPH1	Homo sapiens (Human)	TISSUE SPECIFICITY: Neurons, certain endocrine cell types and spermatocytes.
reviewed	Amyloid-beta A4 precursor protein-binding family A member 1 (Adapter protein X11alpha) (Neuron-specific X11 protein) (Neuronal Munc18-1-interacting protein 1) (Mint-1)	APBA1 MINT1 X11	Homo sapiens (Human)	TISSUE SPECIFICITY: Brain and spinal cord. Isoform 2 is expressed in testis and brain, but not detected in lung, liver or spleen. {ECO:0000269|PubMed:23737971}.
reviewed	Amyloid-beta A4 precursor protein-binding family A member 2 (Adapter protein X11beta) (Neuron-specific X11L protein) (Neuronal Munc18-1-interacting protein 2) (Mint-2)	APBA2 MINT2 X11L	Homo sapiens (Human)	TISSUE SPECIFICITY: Brain.
reviewed	Acid-sensing ion channel 2 (ASIC2) (Amiloride-sensitive brain sodium channel) (Amiloride-sensitive cation channel 1, neuronal) (Amiloride-sensitive cation channel neuronal 1) (Brain sodium channel 1) (BNC1) (BNaC1) (Mammalian degenerin homolog) (MDEG)	ASIC2 ACCN ACCN1 BNAC1 MDEG	Homo sapiens (Human)	TISSUE SPECIFICITY: Brain and spinal cord. Isoform 1 is also detected in testis, liver, colon and ovary. {ECO:0000269|PubMed:10842183, ECO:0000269|PubMed:8631835}.
reviewed	Polyamine-transporting ATPase 13A2 (EC 7.6.2.-)	ATP13A2 PARK9	Homo sapiens (Human)	TISSUE SPECIFICITY: Expressed in brain; protein levels are markedly increased in brain from subjects with Parkinson disease and subjects with dementia with Lewy bodies. Detected in pyramidal neurons located throughout the cingulate cortex (at protein level). In the substantia nigra, it is found in neuromelanin-positive dopaminergic neurons (at protein level). {ECO:0000269|PubMed:22186024}.
reviewed	V-type proton ATPase subunit G 2 (V-ATPase subunit G 2) (V-ATPase 13 kDa subunit 2) (Vacuolar proton pump subunit G 2)	ATP6V1G2 ATP6G ATP6G2 NG38	Homo sapiens (Human)	TISSUE SPECIFICITY: Brain. {ECO:0000269|PubMed:12384298}.
reviewed	Brain acid soluble protein 1 (22 kDa neuronal tissue-enriched acidic protein) (Neuronal axonal membrane protein NAP-22)	BASP1 NAP22	Homo sapiens (Human)	TISSUE SPECIFICITY: Brain.
reviewed	Voltage-dependent P/Q-type calcium channel subunit alpha-1A (Brain calcium channel I) (BI) (Calcium channel, L type, alpha-1 polypeptide isoform 4) (Voltage-gated calcium channel subunit alpha Cav2.1)	CACNA1A CACH4 CACN3 CACNL1A4	Homo sapiens (Human)	TISSUE SPECIFICITY: Brain specific; mainly found in cerebellum, cerebral cortex, thalamus and hypothalamus. Expressed in the small cell lung carcinoma cell line SCC-9. No expression in heart, kidney, liver or muscle. Purkinje cells contain predominantly P-type VSCC, the Q-type being a prominent calcium current in cerebellar granule cells. {ECO:0000269|PubMed:1335101}.
reviewed	Voltage-dependent T-type calcium channel subunit alpha-1I (Voltage-gated calcium channel subunit alpha Cav3.3) (Ca(v)3.3)	CACNA1I KIAA1120	Homo sapiens (Human)	TISSUE SPECIFICITY: Brain specific.
reviewed	Voltage-dependent calcium channel subunit alpha-2/delta-3 (Voltage-gated calcium channel subunit alpha-2/delta-3) [Cleaved into: Voltage-dependent calcium channel subunit alpha-2-3; Voltage-dependent calcium channel subunit delta-3]	CACNA2D3	Homo sapiens (Human)	TISSUE SPECIFICITY: Only detected in brain. Not present in lung, testis, aorta, spleen, jejunum, ventricular muscle and kidney (at protein level). According to PubMed:11687876, it is brain-specific, while according to PubMed:11245980, it is widely expressed. {ECO:0000269|PubMed:11687876}.
reviewed	Calcium-binding protein 8 (CaBP8) (Calneuron I) (Calneuron-1)	CALN1 CABP8	Homo sapiens (Human)	TISSUE SPECIFICITY: Brain specific. {ECO:0000269|PubMed:11286509}.
reviewed	Cadherin-12 (Brain cadherin) (BR-cadherin) (Neural type cadherin 2) (N-cadherin 2)	CDH12	Homo sapiens (Human)	TISSUE SPECIFICITY: Brain.
reviewed	Cyclin-dependent kinase 5 activator 1 (CDK5 activator 1) (Cyclin-dependent kinase 5 regulatory subunit 1) (TPKII regulatory subunit) [Cleaved into: Cyclin-dependent kinase 5 activator 1, p35 (p35); Cyclin-dependent kinase 5 activator 1, p25 (p25) (Tau protein kinase II 23 kDa subunit) (p23)]	CDK5R1 CDK5R NCK5A	Homo sapiens (Human)	TISSUE SPECIFICITY: Brain and neuron specific.
reviewed	Cyclin-dependent kinase 5 activator 2 (CDK5 activator 2) (Cyclin-dependent kinase 5 regulatory subunit 2) (p39) (p39I)	CDK5R2 NCK5AI	Homo sapiens (Human)	TISSUE SPECIFICITY: Brain and neuron specific.
reviewed	Cerebellar degeneration-related antigen 1 (CDR34)	CDR1	Homo sapiens (Human)	TISSUE SPECIFICITY: Brain; predominantly expressed in normal neuroectodermal tissues and in certain malignant tumors.
reviewed	CUGBP Elav-like family member 3 (CELF-3) (Bruno-like protein 1) (CAG repeat protein 4) (CUG-BP- and ETR-3-like factor 3) (ELAV-type RNA-binding protein 1) (ETR-1) (Expanded repeat domain protein CAG/CTG 4) (RNA-binding protein BRUNOL-1) (Trinucleotide repeat-containing gene 4 protein)	CELF3 BRUNOL1 CAGH4 ERDA4 TNRC4	Homo sapiens (Human)	TISSUE SPECIFICITY: Expressed in brain. {ECO:0000269|PubMed:11158314}.
reviewed	CUGBP Elav-like family member 5 (CELF-5) (Bruno-like protein 5) (CUG-BP- and ETR-3-like factor 5) (RNA-binding protein BRUNOL-5)	CELF5 BRUNOL5	Homo sapiens (Human)	TISSUE SPECIFICITY: Expressed in brain. {ECO:0000269|PubMed:11158314}.
reviewed	Cell cycle exit and neuronal differentiation protein 1 (BM88 antigen)	CEND1 BM88	Homo sapiens (Human)	TISSUE SPECIFICITY: Neuron specific. {ECO:0000269|PubMed:11311134}.
reviewed	Protein capicua homolog	CIC KIAA0306	Homo sapiens (Human)	TISSUE SPECIFICITY: Expressed in fetal brain. {ECO:0000269|PubMed:15981098}.
reviewed	CLIP-associating protein 2 (Cytoplasmic linker-associated protein 2) (Protein Orbit homolog 2) (hOrbit2)	CLASP2 KIAA0627	Homo sapiens (Human)	TISSUE SPECIFICITY: Brain-specific.
reviewed	Calsyntenin-2 (Alcadein-gamma) (Alc-gamma)	CLSTN2 CS2	Homo sapiens (Human)	TISSUE SPECIFICITY: Restricted to the brain. {ECO:0000269|PubMed:12498782}.
reviewed	Ciliary neurotrophic factor (CNTF)	CNTF	Homo sapiens (Human)	TISSUE SPECIFICITY: Nervous system.
reviewed	Complexin-1 (Complexin I) (CPX I) (Synaphin-2)	CPLX1	Homo sapiens (Human)	TISSUE SPECIFICITY: Nervous system. In hippocampus and cerebellum, expressed mainly by inhibitory neurons. Overexpressed in substantia nigra from patients with Parkinson disease. {ECO:0000269|PubMed:11483314, ECO:0000269|PubMed:15526345, ECO:0000269|PubMed:9853440}.
reviewed	Complexin-2 (Complexin II) (CPX II) (Synaphin-1)	CPLX2	Homo sapiens (Human)	TISSUE SPECIFICITY: Nervous system. In hippocampus and cerebellum, expressed mainly by excitatory neurons. Down-regulated in brain cortex from patients suffering from Huntington disease, bipolar disorder or major depression. Down-regulated in cerebellum from patients with schizophrenia. {ECO:0000269|PubMed:11483314, ECO:0000269|PubMed:11576753, ECO:0000269|PubMed:15906159, ECO:0000269|PubMed:1616…
reviewed	Protein CREG2 (Cellular repressor of E1A-stimulated genes 2)	CREG2	Homo sapiens (Human)	TISSUE SPECIFICITY: Brain specific mainly in the limbic system and faintly in the spinal cord but not in cerebellum. {ECO:0000269|PubMed:12408961}.
reviewed	Dihydropyrimidinase-related protein 1 (DRP-1) (Collapsin response mediator protein 1) (CRMP-1) (Inactive dihydropyrimidinase) (Unc-33-like phosphoprotein 3) (ULIP-3)	CRMP1 DPYSL1 ULIP3	Homo sapiens (Human)	TISSUE SPECIFICITY: Brain.
reviewed	Chondroitin sulfate proteoglycan 5 (Acidic leucine-rich EGF-like domain-containing brain protein) (Neuroglycan C)	CSPG5 CALEB NGC	Homo sapiens (Human)	TISSUE SPECIFICITY: Restricted to brain (at protein level). {ECO:0000269|PubMed:9950058}.
reviewed	Catenin delta-2 (Delta-catenin) (GT24) (Neural plakophilin-related ARM-repeat protein) (NPRAP) (Neurojungin)	CTNND2 NPRAP	Homo sapiens (Human)	TISSUE SPECIFICITY: Expressed in brain; highest expression is observed in fetal brain (PubMed:25807484). {ECO:0000269|PubMed:25807484}.
reviewed	Putative transmembrane protein CXorf1	CXorf1	Homo sapiens (Human)	TISSUE SPECIFICITY: Brain. In the hippocampus it is mainly localized in the granular-cell layer of the dentate gyrus and in the CA2-CA3 subfields of Ammon's horn. {ECO:0000269|PubMed:9881668}.
reviewed	Putative cytochrome P450 2D7 (EC 1.14.14.1)	CYP2D7	Homo sapiens (Human)	TISSUE SPECIFICITY: Expressed in brain cortex (at protein level). {ECO:0000269|PubMed:15051713}.
reviewed	Cholesterol 24-hydroxylase (CH24H) (EC 1.14.14.25) (Cholesterol 24-monooxygenase) (Cholesterol 24S-hydroxylase) (Cytochrome P450 46A1)	CYP46A1 CYP46	Homo sapiens (Human)	TISSUE SPECIFICITY: Expressed in brain. The mRNA was broadly distributed with higher levels in gray matter zones and lower levels in regions rich in white matter. Not detected in fetal sample but its expression increases linearly with age. {ECO:0000269|PubMed:10377398}.
reviewed	Dynactin subunit 1 (150 kDa dynein-associated polypeptide) (DAP-150) (DP-150) (p135) (p150-glued)	DCTN1	Homo sapiens (Human)	TISSUE SPECIFICITY: Brain.
reviewed	Dendrin	DDN KIAA0749	Homo sapiens (Human)	TISSUE SPECIFICITY: Specifically expressed in brain and kidney. Expressed in kidney glomerular capillary loops (at protein level). {ECO:0000269|PubMed:17251388, ECO:0000269|PubMed:18356187}.
reviewed	Disks large homolog 4 (Postsynaptic density protein 95) (PSD-95) (Synapse-associated protein 90) (SAP-90) (SAP90)	DLG4 PSD95	Homo sapiens (Human)	TISSUE SPECIFICITY: Brain.
reviewed	Disks large-associated protein 1 (DAP-1) (Guanylate kinase-associated protein) (hGKAP) (PSD-95/SAP90-binding protein 1) (SAP90/PSD-95-associated protein 1) (SAPAP1)	DLGAP1 DAP1 GKAP	Homo sapiens (Human)	TISSUE SPECIFICITY: Expressed in brain.
reviewed	D(3) dopamine receptor (Dopamine D3 receptor)	DRD3	Homo sapiens (Human)	TISSUE SPECIFICITY: Brain.
reviewed	D(1B) dopamine receptor (D(5) dopamine receptor) (D1beta dopamine receptor) (Dopamine D5 receptor)	DRD5 DRD1B DRD1L2	Homo sapiens (Human)	TISSUE SPECIFICITY: Neuron-specific, localized primarily within limbic regions of the brain. {ECO:0000269|PubMed:1834671}.
reviewed	Dual specificity protein phosphatase 26 (EC 3.1.3.16) (EC 3.1.3.48) (Dual specificity phosphatase SKRP3) (Low-molecular-mass dual-specificity phosphatase 4) (DSP-4) (LDP-4) (Mitogen-activated protein kinase phosphatase 8) (MAP kinase phosphatase 8) (MKP-8) (Novel amplified gene in thyroid anaplastic cancer)	DUSP26 DUSP24 LDP4 MKP8 NATA1 SKRP3	Homo sapiens (Human)	TISSUE SPECIFICITY: Brain. In the brain it is expressed ubiquitously except in the hippocampus. Expressed in embryonal cancers (retinoblastoma, neuroepithilioma and neuroblastoma) and in anaplatic thyroid cancer. {ECO:0000269|PubMed:15796912, ECO:0000269|PubMed:16581800, ECO:0000269|PubMed:16924234, ECO:0000269|PubMed:17001450}.
reviewed	ELAV-like protein 2 (ELAV-like neuronal protein 1) (Hu-antigen B) (HuB) (Nervous system-specific RNA-binding protein Hel-N1)	ELAVL2 HUB	Homo sapiens (Human)	TISSUE SPECIFICITY: Brain; neural-specific.
reviewed	ELAV-like protein 3 (Hu-antigen C) (HuC) (Paraneoplastic cerebellar degeneration-associated antigen) (Paraneoplastic limbic encephalitis antigen 21)	ELAVL3 HUC PLE21	Homo sapiens (Human)	TISSUE SPECIFICITY: Brain specific.
reviewed	Fatty acid-binding protein, brain (Brain lipid-binding protein) (BLBP) (Brain-type fatty acid-binding protein) (B-FABP) (Fatty acid-binding protein 7) (Mammary-derived growth inhibitor related)	FABP7 BLBP FABPB MRG	Homo sapiens (Human)	TISSUE SPECIFICITY: Expressed in brain and other neural tissues.
reviewed	Fez family zinc finger protein 1 (Zinc finger protein 312B)	FEZF1 FEZ ZNF312B	Homo sapiens (Human)	TISSUE SPECIFICITY: Expressed in brain. Little or no expression in other tissues. Overexpressed specifically in gastric cancers. A 2- to 20-fold increase is found in over 50% of gastric cancer tissues. {ECO:0000269|PubMed:19318583}.
reviewed	Fibroblast growth factor 11 (FGF-11) (Fibroblast growth factor homologous factor 3) (FHF-3)	FGF11 FHF3	Homo sapiens (Human)	TISSUE SPECIFICITY: Nervous system.
reviewed	Fibroblast growth factor 14 (FGF-14) (Fibroblast growth factor homologous factor 4) (FHF-4)	FGF14 FHF4	Homo sapiens (Human)	TISSUE SPECIFICITY: Nervous system.
reviewed	Polypeptide N-acetylgalactosaminyltransferase 9 (EC 2.4.1.41) (Polypeptide GalNAc transferase 9) (GalNAc-T9) (pp-GaNTase 9) (Protein-UDP acetylgalactosaminyltransferase 9) (UDP-GalNAc:polypeptide N-acetylgalactosaminyltransferase 9)	GALNT9	Homo sapiens (Human)	TISSUE SPECIFICITY: Specifically expressed in brain. Not expressed in heart, placenta, lung, liver, skeletal muscle, kidney, pancreas, spleen, thymus, prostate, testis, ovary, small intestine, colon and leukocyte. In brain, it is expressed in cerebellum, frontal lobe, temporal lobe, putamen and spinal cord, weakly expressed in cerebral cortex. Not expressed in medulla and occipital pole. {ECO:000…
reviewed	Ganglioside-induced differentiation-associated protein 1 (GDAP1)	GDAP1	Homo sapiens (Human)	TISSUE SPECIFICITY: Highly expressed in whole brain and spinal cord. Predominant expression in central tissues of the nervous system not only in neurons but also in Schwann cells. {ECO:0000269|PubMed:11743580, ECO:0000269|PubMed:16172208}.
reviewed	Rab GDP dissociation inhibitor alpha (Rab GDI alpha) (Guanosine diphosphate dissociation inhibitor 1) (GDI-1) (Oligophrenin-2) (Protein XAP-4)	GDI1 GDIL OPHN2 RABGDIA XAP4	Homo sapiens (Human)	TISSUE SPECIFICITY: Brain; predominant in neural and sensory tissues. {ECO:0000269|PubMed:7543319}.
reviewed	Neuronal membrane glycoprotein M6-b (M6b)	GPM6B M6B	Homo sapiens (Human)	TISSUE SPECIFICITY: Neurons and glia; cerebellar Bergmann glia, in glia within white matter tracts of the cerebellum and cerebrum, and in embryonic dorsal root ganglia.
reviewed	G-protein coupled receptor 62 (G-protein coupled receptor GPCR8) (hGPCR8) (G-protein coupled receptor KPG_005)	GPR62	Homo sapiens (Human)	TISSUE SPECIFICITY: Expressed in brain; detected in the basal forebrain, frontal cortex, caudate, putamen, thalamus and hippocampus. {ECO:0000269|PubMed:11165367}.
reviewed	Probable G-protein coupled receptor 63 (PSP24-2) (PSP24-beta)	GPR63 PSP24B	Homo sapiens (Human)	TISSUE SPECIFICITY: Expressed in brain; detected in the frontal cortex, with lower levels in the thalamus, caudate, hypothalamus and midbrain.
reviewed	Probable G-protein coupled receptor 83 (G-protein coupled receptor 72)	GPR83 GPR72 KIAA1540	Homo sapiens (Human)	TISSUE SPECIFICITY: Brain specific.
reviewed	G protein-regulated inducer of neurite outgrowth 2 (GRIN2)	GPRIN2 KIAA0514	Homo sapiens (Human)	TISSUE SPECIFICITY: Expressed specifically in the cerebellum. {ECO:0000269|PubMed:10480904}.
reviewed	Hyaluronan and proteoglycan link protein 2 (Brain link protein 1)	HAPLN2 BRAL1	Homo sapiens (Human)	TISSUE SPECIFICITY: Expressed only in adult brain. {ECO:0000269|PubMed:11027579}.
reviewed	Neuron-specific calcium-binding protein hippocalcin (Calcium-binding protein BDR-2)	HPCA BDR2	Homo sapiens (Human)	TISSUE SPECIFICITY: Brain specific. {ECO:0000269|PubMed:8166736}.
reviewed	Heparan sulfate glucosamine 3-O-sulfotransferase 4 (EC 2.8.2.23) (Heparan sulfate D-glucosaminyl 3-O-sulfotransferase 4) (3-OST-4) (Heparan sulfate 3-O-sulfotransferase 4) (h3-OST-4)	HS3ST4 3OST4	Homo sapiens (Human)	TISSUE SPECIFICITY: Brain-specific. {ECO:0000269|PubMed:9988767}.
reviewed	Heparan-sulfate 6-O-sulfotransferase 1 (HS6ST-1) (EC 2.8.2.-)	HS6ST1 HS6ST	Homo sapiens (Human)	TISSUE SPECIFICITY: Expressed in fetal brain. {ECO:0000269|PubMed:9535912}.
reviewed	Interleukin-15 receptor subunit alpha (IL-15 receptor subunit alpha) (IL-15R-alpha) (IL-15RA) (CD antigen CD215) [Cleaved into: Soluble interleukin-15 receptor subunit alpha (sIL-15 receptor subunit alpha) (sIL-15R-alpha) (sIL-15RA)]	IL15RA	Homo sapiens (Human)	TISSUE SPECIFICITY: Expressed in neutrophils (at protein level) (PubMed:15123770). Expressed in fetal brain with higher expression in the hippocampus and cerebellum than in cortex and thalamus (PubMed:12114302). Higher levels of soluble sIL-15RA form in comparison with membrane-bound forms is present in all brain structures (PubMed:12114302). Isoforms 1, 3, 4, 5, 6, 7, 8 and 9: Widely expressed (…
reviewed	IQ motif and SEC7 domain-containing protein 3	IQSEC3 KIAA1110	Homo sapiens (Human)	TISSUE SPECIFICITY: Expressed specifically in the adult brain, predominantly in the cerebral cortex and the olfactory bulb, but not in the fetal brain. Expressed only in mature neurons, but not in undifferentiated neural stem precursor cells (NSPCs), nor in glioma cells. {ECO:0000269|PubMed:17981261}.
reviewed	Junctophilin-3 (JP-3) (Junctophilin type 3) (Trinucleotide repeat-containing gene 22 protein)	JPH3 JP3 TNRC22	Homo sapiens (Human)	TISSUE SPECIFICITY: Specifically expressed in brain. {ECO:0000269|PubMed:10891348}.
reviewed	Voltage-gated potassium channel subunit beta-3 (K(+) channel subunit beta-3) (Kv-beta-3)	KCNAB3 KCNA3B	Homo sapiens (Human)	TISSUE SPECIFICITY: Brain specific. Most prominent expression in cerebellum. Weaker signals detected in cortex, occipital lobe, frontal lobe and temporal lobe. Not detected in spinal cord, heart, lung, liver, kidney, pancreas, placenta and skeletal muscle. {ECO:0000269|PubMed:9857044}.
reviewed	Potassium voltage-gated channel subfamily H member 3 (Brain-specific eag-like channel 1) (BEC1) (Ether-a-go-go-like potassium channel 2) (ELK channel 2) (ELK2) (Voltage-gated potassium channel subunit Kv12.2)	KCNH3 KIAA1282	Homo sapiens (Human)	TISSUE SPECIFICITY: Detected only in brain, in particular in the telencephalon. Detected in the cerebral cortex, occipital pole, frontal and temporal lobe, putamen, amygdala, hippocampus and caudate nucleus.
reviewed	Potassium voltage-gated channel subfamily H member 4 (Brain-specific eag-like channel 2) (BEC2) (Ether-a-go-go-like potassium channel 1) (ELK channel 1) (ELK1) (Voltage-gated potassium channel subunit Kv12.3)	KCNH4	Homo sapiens (Human)	TISSUE SPECIFICITY: Detected only in brain, in particular in the telencephalon. Detected in putamen and caudate nucleus, and at lower levels in cerebral cortex, occipital and hippocampus.
reviewed	Kinase non-catalytic C-lobe domain-containing protein 1 (KIND domain-containing protein 1) (Cerebral protein 9) (Protein very KIND) (v-KIND) (Ras-GEF domain-containing family member 2)	KNDC1 C10orf23 KIAA1768 RASGEF2 VKIND hucep-9	Homo sapiens (Human)	TISSUE SPECIFICITY: Expressed specifically in the cerebral cortex. {ECO:0000269|Ref.3}.
reviewed	Protein KRBA1	KRBA1 KIAA1862	Homo sapiens (Human)	TISSUE SPECIFICITY: Expressed in brain (cerebellum). {ECO:0000269|PubMed:11347906}.
reviewed	Leucine-rich repeat-containing protein 7 (Densin-180) (Densin) (Protein LAP1)	LRRC7 KIAA1365 LAP1	Homo sapiens (Human)	TISSUE SPECIFICITY: Brain-specific. Isoform 3 is ubiquitously expressed. {ECO:0000269|PubMed:12525888}.
reviewed	Membrane-associated guanylate kinase, WW and PDZ domain-containing protein 2 (Atrophin-1-interacting protein 1) (AIP-1) (Atrophin-1-interacting protein A) (Membrane-associated guanylate kinase inverted 2) (MAGI-2)	MAGI2 ACVRINP1 AIP1 KIAA0705	Homo sapiens (Human)	TISSUE SPECIFICITY: Specifically expressed in brain. {ECO:0000269|PubMed:9647693}.
reviewed	Microtubule-associated protein 1A (MAP-1A) (Proliferation-related protein p80) [Cleaved into: MAP1A heavy chain; MAP1 light chain LC2]	MAP1A MAP1L	Homo sapiens (Human)	TISSUE SPECIFICITY: Brain.
reviewed	Microtubule-associated protein 6 (MAP-6) (Stable tubule-only polypeptide) (STOP)	MAP6 KIAA1878	Homo sapiens (Human)	TISSUE SPECIFICITY: Expressed in brain (at protein level). Expressed in spinal cord. Isoform 2 expression is up-regulated in the prefrontal cortex (Brodmann's area 46) of patients with schizophrenia (postmortem brain study). {ECO:0000269|PubMed:14692697, ECO:0000269|PubMed:16624526}.
reviewed	Microtubule-associated serine/threonine-protein kinase 1 (EC 2.7.11.1) (Syntrophin-associated serine/threonine-protein kinase)	MAST1 KIAA0973 SAST	Homo sapiens (Human)	TISSUE SPECIFICITY: Expressed in fetal brain. {ECO:0000269|PubMed:30449657}.
reviewed	Myb/SANT-like DNA-binding domain-containing protein 3	MSANTD3 C9orf30 L8	Homo sapiens (Human)	TISSUE SPECIFICITY: Expressed in brain. {ECO:0000269|PubMed:15334068}.
reviewed	N-acetylaspartate synthetase (NAA synthetase) (EC 2.3.1.17) (Camello-like protein 3) (N-acetyltransferase 8-like protein)	NAT8L CML3	Homo sapiens (Human)	TISSUE SPECIFICITY: Expressed in brain. {ECO:0000269|PubMed:19807691}.
reviewed	Putative neuroblastoma breakpoint family member 5	NBPF5P NBPF5	Homo sapiens (Human)	TISSUE SPECIFICITY: Expressed in brain and medulla. {ECO:0000269|PubMed:16079250}.
reviewed	N-terminal EF-hand calcium-binding protein 1 (EF-hand calcium-binding protein 1) (Neuronal calcium-binding protein 1)	NECAB1 EFCBP1	Homo sapiens (Human)	TISSUE SPECIFICITY: Expressed in brain (at protein level). {ECO:0000269|PubMed:12044471}.
reviewed	N-terminal EF-hand calcium-binding protein 2 (EF-hand calcium-binding protein 2) (Neuronal calcium-binding protein 2) (Synaptotagmin-interacting protein 2) (Stip-2)	NECAB2 EFCBP2	Homo sapiens (Human)	TISSUE SPECIFICITY: Expressed in brain. Expressed in the spinal dorsal horn with especially strong expression in lamina IIi; found in excitory synaptic boutons and in ependymal cells (at protein level). {ECO:0000269|PubMed:12044471, ECO:0000269|PubMed:26843217}.
reviewed	Sodium/potassium-transporting ATPase subunit beta-1-interacting protein 2 (Na(+)/K(+)-transporting ATPase subunit beta-1-interacting protein 2) (Protein FAM77B) (T-cell lymphoma breakpoint-associated target protein 1)	NKAIN2 FAM77B TCBA1	Homo sapiens (Human)	TISSUE SPECIFICITY: Expressed in fetal brain. Weakly expressed in adult brain and thymus. Not expressed in any other normal tissue examined. {ECO:0000269|PubMed:11979551}.
reviewed	RNA-binding protein Nova-2 (Astrocytic NOVA1-like RNA-binding protein) (Neuro-oncological ventral antigen 2)	NOVA2 ANOVA NOVA3	Homo sapiens (Human)	TISSUE SPECIFICITY: Brain. Expression restricted to astrocytes.
reviewed	Neuronal PAS domain-containing protein 4 (Neuronal PAS4) (Class E basic helix-loop-helix protein 79) (bHLHe79) (HLH-PAS transcription factor NXF) (PAS domain-containing protein 10)	NPAS4 BHLHE79 NXF PASD10	Homo sapiens (Human)	TISSUE SPECIFICITY: Brain. {ECO:0000269|PubMed:14701734}.
reviewed	Neuropeptide Y receptor type 5 (NPY5-R) (NPY-Y5 receptor) (NPYY5-R) (Y5 receptor)	NPY5R NPYR5	Homo sapiens (Human)	TISSUE SPECIFICITY: Brain; hypothalamus.
reviewed	Nuclear receptor subfamily 2 group E member 1 (Nuclear receptor TLX) (Protein tailless homolog) (Tll) (hTll)	NR2E1 TLX	Homo sapiens (Human)	TISSUE SPECIFICITY: Brain specific. Present in all brain sections tested, highest levels in the caudate nucleus and hippocampus, weakest levels in the thalamus. {ECO:0000269|PubMed:9628820}.
reviewed	Pro-neuregulin-2, membrane-bound isoform (Pro-NRG2) [Cleaved into: Neuregulin-2 (NRG-2) (Divergent of neuregulin-1) (DON-1) (Neural- and thymus-derived activator for ERBB kinases) (NTAK)]	NRG2 NTAK	Homo sapiens (Human)	TISSUE SPECIFICITY: Restricted to the cerebellum in the adult.
reviewed	Neurensin-1 (Neuro-p24) (Vesicular membrane protein of 24 kDa) (Vesicular membrane protein p24)	NRSN1 VMP	Homo sapiens (Human)	TISSUE SPECIFICITY: Expressed in brain. Not detectable in other tissues tested. {ECO:0000269|PubMed:12463420}.
reviewed	Neurexin-1 (Neurexin I-alpha) (Neurexin-1-alpha)	NRXN1 KIAA0578	Homo sapiens (Human)	TISSUE SPECIFICITY: Brain. {ECO:0000269|PubMed:9628581}.
reviewed	Opalin (Oligodendrocytic myelin paranodal and inner loop protein) (Transmembrane protein 10)	OPALIN HTMP10 TMEM10	Homo sapiens (Human)	TISSUE SPECIFICITY: Brain specific; expressed in oligodendrocytes (PubMed:11814680, PubMed:30837646). Expressed in oligodendrocytes in remyelinating multiple sclerosis plaques (PubMed:30837646). {ECO:0000269|PubMed:11814680, ECO:0000269|PubMed:30837646}.
reviewed	Oligophrenin-1	OPHN1	Homo sapiens (Human)	TISSUE SPECIFICITY: Expressed in brain.
reviewed	Mu-type opioid receptor (M-OR-1) (MOR-1) (Mu opiate receptor) (Mu opioid receptor) (MOP) (hMOP)	OPRM1 MOR1	Homo sapiens (Human)	TISSUE SPECIFICITY: Expressed in brain. Isoform 16 and isoform 17 are detected in brain. {ECO:0000269|PubMed:16580639}.
reviewed	Homeobox protein OTX1 (Orthodenticle homolog 1)	OTX1	Homo sapiens (Human)	TISSUE SPECIFICITY: Expressed in brain. Detected in the anterior part of the neural fetal retina (at protein level). {ECO:0000269|PubMed:19414065}.
reviewed	Serine/threonine-protein kinase PAK 3 (EC 2.7.11.1) (Beta-PAK) (Oligophrenin-3) (p21-activated kinase 3) (PAK-3)	PAK3 OPHN3	Homo sapiens (Human)	TISSUE SPECIFICITY: Restricted to the nervous system. Highly expressed in postmitotic neurons of the developing and postnatal cerebral cortex and hippocampus. {ECO:0000269|PubMed:12890786}.
reviewed	Membrane progestin receptor delta (mPR delta) (Membrane progesterone P4 receptor delta) (Membrane progesterone receptor delta) (Progesterone and adipoQ receptor family member 6) (Progestin and adipoQ receptor family member 6)	PAQR6	Homo sapiens (Human)	TISSUE SPECIFICITY: Brain specific (PubMed:16044242, PubMed:23763432). Highly expressed in the hypothalamus, also expressed in forebrain, amygdala, corpus callosum and spinal cord (PubMed:23161870). {ECO:0000269|PubMed:16044242, ECO:0000269|PubMed:23161870, ECO:0000303|PubMed:23763432}.
reviewed	PDZ domain-containing protein 4 (PDZ domain-containing RING finger protein 4-like protein)	PDZD4 KIAA1444 PDZK4 PDZRN4L	Homo sapiens (Human)	TISSUE SPECIFICITY: Brain-specific. Expressed in fetal and adult brain. Up-regulated in synovial carcinomas. {ECO:0000269|PubMed:15077175}.
reviewed	Paraneoplastic antigen Ma2 (40 kDa neuronal protein) (Onconeuronal antigen Ma2) (Paraneoplastic neuronal antigen MM2)	PNMA2 KIAA0883 MA2	Homo sapiens (Human)	TISSUE SPECIFICITY: Brain-specific. In some cancer patients, specifically expressed by testicular tumor cells. {ECO:0000269|PubMed:10362822, ECO:0000269|PubMed:19366867}.
reviewed	Patatin-like phospholipase domain-containing protein 5 (EC 3.1.1.3) (GS2-like protein)	PNPLA5 GS2L	Homo sapiens (Human)	TISSUE SPECIFICITY: Expressed in brain and pituitary gland. {ECO:0000269|PubMed:16799181}.
reviewed	POU domain, class 3, transcription factor 3 (Brain-specific homeobox/POU domain protein 1) (Brain-1) (Brn-1) (Octamer-binding protein 8) (Oct-8) (Octamer-binding transcription factor 8) (OTF-8)	POU3F3 BRN1 OTF8	Homo sapiens (Human)	TISSUE SPECIFICITY: Brain. {ECO:0000305|PubMed:31303265}.
reviewed	POU domain, class 3, transcription factor 4 (Brain-specific homeobox/POU domain protein 4) (Brain-4) (Brn-4) (Octamer-binding protein 9) (Oct-9) (Octamer-binding transcription factor 9) (OTF-9)	POU3F4 BRN4 OTF9	Homo sapiens (Human)	TISSUE SPECIFICITY: Brain specific.
reviewed	Liprin-alpha-2 (Protein tyrosine phosphatase receptor type f polypeptide-interacting protein alpha-2) (PTPRF-interacting protein alpha-2)	PPFIA2	Homo sapiens (Human)	TISSUE SPECIFICITY: Expressed only in brain. {ECO:0000269|PubMed:9624153}.
reviewed	Serine/threonine-protein phosphatase 2A 55 kDa regulatory subunit B beta isoform (PP2A subunit B isoform B55-beta) (PP2A subunit B isoform PR55-beta) (PP2A subunit B isoform R2-beta) (PP2A subunit B isoform beta)	PPP2R2B	Homo sapiens (Human)	TISSUE SPECIFICITY: Brain.
reviewed	Protein arginine N-methyltransferase 8 (EC 2.1.1.319) (Heterogeneous nuclear ribonucleoprotein methyltransferase-like protein 4)	PRMT8 HRMT1L3 HRMT1L4	Homo sapiens (Human)	TISSUE SPECIFICITY: Brain-specific. {ECO:0000269|PubMed:16051612}.
reviewed	Ras-related protein Rab-3A	RAB3A	Homo sapiens (Human)	TISSUE SPECIFICITY: Specifically expressed in brain.
reviewed	GTP-binding protein Rit2 (EC 3.6.5.2) (Ras-like protein expressed in neurons) (Ras-like without CAAX protein 2)	RIT2 RIN ROC2	Homo sapiens (Human)	TISSUE SPECIFICITY: Neuron-specific.
reviewed	Serine--tRNA ligase, cytoplasmic (EC 6.1.1.11) (Seryl-tRNA synthetase) (SerRS) (Seryl-tRNA(Ser/Sec) synthetase)	SARS1 SARS SERS	Homo sapiens (Human)	TISSUE SPECIFICITY: Brain. {ECO:0000269|PubMed:28236339}.
reviewed	Sodium channel subunit beta-2	SCN2B UNQ326/PRO386	Homo sapiens (Human)	TISSUE SPECIFICITY: Brain specific.
reviewed	Transcriptional repressor scratch 1 (Scratch homolog 1 zinc finger protein) (SCRT) (Scratch 1) (hScrt)	SCRT1	Homo sapiens (Human)	TISSUE SPECIFICITY: Brain specific. {ECO:0000269|PubMed:11274425}.
reviewed	Neuronal-specific septin-3	SEPTIN3 SEP3 SEPT3	Homo sapiens (Human)	TISSUE SPECIFICITY: Brain-specific. {ECO:0000269|PubMed:11322766, ECO:0000269|PubMed:15915442}.
reviewed	SH3-containing GRB2-like protein 3-interacting protein 1 (Endophilin-3-interacting protein)	SGIP1	Homo sapiens (Human)	TISSUE SPECIFICITY: Specifically expressed in brain. {ECO:0000269|PubMed:15919751}.
reviewed	SHC-transforming protein 2 (Protein Sck) (SHC-transforming protein B) (Src homology 2 domain-containing-transforming protein C2) (SH2 domain protein C2)	SHC2 SCK SHCB	Homo sapiens (Human)	TISSUE SPECIFICITY: Expressed in brain. Expressed at high level in the hypothalamus and at low level in the caudate nucleus. {ECO:0000269|PubMed:9507002}.
reviewed	Solute carrier family 12 member 5 (Electroneutral potassium-chloride cotransporter 2) (K-Cl cotransporter 2) (hKCC2) (Neuronal K-Cl cotransporter)	SLC12A5 KCC2 KIAA1176	Homo sapiens (Human)	TISSUE SPECIFICITY: Brain specific. Detected in neuronal cells.
reviewed	Excitatory amino acid transporter 4 (Sodium-dependent glutamate/aspartate transporter) (Solute carrier family 1 member 6)	SLC1A6 EAAT4	Homo sapiens (Human)	TISSUE SPECIFICITY: Brain. Expressed densely and selectively in cell bodies of Purkinje cells.
reviewed	Solute carrier family 22 member 17 (24p3 receptor) (24p3R) (Brain-type organic cation transporter) (Lipocalin-2 receptor) (Neutrophil gelatinase-associated lipocalin receptor) (NgalR)	SLC22A17 BOCT BOIT	Homo sapiens (Human)	TISSUE SPECIFICITY: Expressed in brain.
reviewed	Sodium-dependent proline transporter (Solute carrier family 6 member 7)	SLC6A7 PROT	Homo sapiens (Human)	TISSUE SPECIFICITY: Brain.
reviewed	Synaptosomal-associated protein 25 (SNAP-25) (Super protein) (SUP) (Synaptosomal-associated 25 kDa protein)	SNAP25 SNAP	Homo sapiens (Human)	TISSUE SPECIFICITY: Neurons of the neocortex, hippocampus, piriform cortex, anterior thalamic nuclei, pontine nuclei, and granule cells of the cerebellum.
reviewed	Beta-synuclein	SNCB	Homo sapiens (Human)	TISSUE SPECIFICITY: Expressed predominantly in brain; concentrated in presynaptic nerve terminals.
reviewed	Syntaphilin	SNPH KIAA0374	Homo sapiens (Human)	TISSUE SPECIFICITY: Brain specific. Found in synapses. {ECO:0000269|PubMed:10707983}.
reviewed	Gamma-1-syntrophin (G1SYN) (Syntrophin-4) (SYN4)	SNTG1	Homo sapiens (Human)	TISSUE SPECIFICITY: Brain specific. In CNS, it is expressed in the perikaryon and proximal portion of the neuronal processes. Strong expression in the hippocampus, neuron-rich dendate granule cells, and pyramidal cell layers. Highly expressed in neurons of the cerebral cortex. Also expressed in the cerebellar cortex, deep cerebellar nuclei, thalamus, and basal ganglia. No expression in muscle cel…
reviewed	Testican-3 (SPARC/osteonectin, CWCV, and Kazal-like domains proteoglycan 3)	SPOCK3 TICN3 UNQ409/PRO771	Homo sapiens (Human)	TISSUE SPECIFICITY: Expressed in brain.
reviewed	Serine racemase (EC 5.1.1.18) (D-serine ammonia-lyase) (D-serine dehydratase) (EC 4.3.1.18) (L-serine ammonia-lyase) (L-serine dehydratase) (EC 4.3.1.17)	SRR	Homo sapiens (Human)	TISSUE SPECIFICITY: Brain: expressed at high levels in hippocampus and corpus callosum, intermediate levels in substantia nigra and caudate, and low levels in amygdala, thalamus, and subthalamic nuclei. Expressed in heart, skeletal muscle, kidney and liver. {ECO:0000269|PubMed:15193426}.
reviewed	Stathmin-2 (Superior cervical ganglion-10 protein) (Protein SCG10)	STMN2 SCG10 SCGN10	Homo sapiens (Human)	TISSUE SPECIFICITY: Neuron specific.
reviewed	Stathmin-3 (SCG10-like protein)	STMN3 SCLIP	Homo sapiens (Human)	TISSUE SPECIFICITY: Neuron specific.
reviewed	Syntaxin-binding protein 1 (MUNC18-1) (N-Sec1) (Protein unc-18 homolog 1) (Unc18-1) (Protein unc-18 homolog A) (Unc-18A) (p67)	STXBP1 UNC18A	Homo sapiens (Human)	TISSUE SPECIFICITY: Brain and spinal cord. Highly enriched in axons.
reviewed	Synapsin-3 (Synapsin III)	SYN3	Homo sapiens (Human)	TISSUE SPECIFICITY: Neuron specific. Detected predominantly in brain.
reviewed	Synaptotagmin-16 (Chr14Syt) (Synaptotagmin 14-like protein) (Synaptotagmin XIV-related protein)	SYT16 STREP14 SYT14L SYT14R	Homo sapiens (Human)	TISSUE SPECIFICITY: Expressed in brain. {ECO:0000269|PubMed:11543631}.
reviewed	Chemokine-like protein TAFA-1	TAFA1 FAM19A1	Homo sapiens (Human)	TISSUE SPECIFICITY: Brain-specific. {ECO:0000269|PubMed:15028294}.
reviewed	Chemokine-like protein TAFA-2	TAFA2 FAM19A2	Homo sapiens (Human)	TISSUE SPECIFICITY: Brain-specific. {ECO:0000269|PubMed:15028294}.
reviewed	Chemokine-like protein TAFA-3	TAFA3 FAM19A3	Homo sapiens (Human)	TISSUE SPECIFICITY: Brain-specific. {ECO:0000269|PubMed:15028294, ECO:0000269|PubMed:25595455}.
reviewed	T-box brain protein 1 (T-brain-1) (TBR-1) (TES-56)	TBR1	Homo sapiens (Human)	TISSUE SPECIFICITY: Brain.
reviewed	Teneurin-1 (Ten-1) (Protein Odd Oz/ten-m homolog 1) (Tenascin-M1) (Ten-m1) (Teneurin transmembrane protein 1) [Cleaved into: Ten-1 intracellular domain (IDten-1) (Ten-1 ICD); Teneurin C-terminal-associated peptide (TCPA-1) (Ten-1 extracellular domain) (Ten-1 ECD)]	TENM1 ODZ1 TNM1	Homo sapiens (Human)	TISSUE SPECIFICITY: Expressed in fetal brain. {ECO:0000269|PubMed:10341219}.
reviewed	Tropomodulin-2 (Neuronal tropomodulin) (N-Tmod)	TMOD2 NTMOD	Homo sapiens (Human)	TISSUE SPECIFICITY: Neuronal-tissue specific. {ECO:0000269|PubMed:10662549}.
reviewed	Transmembrane protease serine 5 (EC 3.4.21.-) (Spinesin)	TMPRSS5	Homo sapiens (Human)	TISSUE SPECIFICITY: Brain-specific. Predominantly expressed in neurons, in their axons, and at the synapses of motoneurons in the spinal cord.
reviewed	Tenascin-R (TN-R) (Janusin) (Restrictin)	TNR	Homo sapiens (Human)	TISSUE SPECIFICITY: Brain specific. {ECO:0000269|PubMed:8626505}.
reviewed	Tryptophan 5-hydroxylase 2 (EC 1.14.16.4) (Neuronal tryptophan hydroxylase) (Tryptophan 5-monooxygenase 2)	TPH2 NTPH	Homo sapiens (Human)	TISSUE SPECIFICITY: Brain specific.
reviewed	E3 ubiquitin-protein ligase TRIM9 (EC 2.3.2.27) (RING finger protein 91) (RING-type E3 ubiquitin transferase TRIM9) (Tripartite motif-containing protein 9)	TRIM9 KIAA0282 RNF91	Homo sapiens (Human)	TISSUE SPECIFICITY: Brain. Highly expressed in the cerebral cortex (at protein level). Severely decreased in the affected brain areas in Parkinson disease and dementia with Lewy bodies. {ECO:0000269|PubMed:20085810}.
reviewed	Short transient receptor potential channel 5 (TrpC5) (Transient receptor protein 5) (TRP-5) (hTRP-5) (hTRP5)	TRPC5 TRP5	Homo sapiens (Human)	TISSUE SPECIFICITY: Expressed in brain with higher levels in fetal brain. Found in cerebellum and occipital pole. {ECO:0000269|PubMed:9687496}.
reviewed	Teashirt homolog 1 (Antigen NY-CO-33) (Serologically defined colon cancer antigen 33)	TSHZ1 SDCCAG33 TSH1	Homo sapiens (Human)	TISSUE SPECIFICITY: Expressed in brain; strongly reduced in post-mortem elderly subjects with Alzheimer disease. {ECO:0000269|PubMed:19343227}.
reviewed	Teashirt homolog 3 (Zinc finger protein 537)	TSHZ3 KIAA1474 TSH3 ZNF537	Homo sapiens (Human)	TISSUE SPECIFICITY: Expressed in brain; strongly reduced in post-mortem elderly subjects with Alzheimer disease (PubMed:18776146, PubMed:19343227). Expressed in the fetal neocortex (PubMed:27668656). {ECO:0000269|PubMed:18776146, ECO:0000269|PubMed:19343227, ECO:0000269|PubMed:27668656}.
reviewed	Synaptic vesicle membrane protein VAT-1 homolog (EC 1.-.-.-)	VAT1	Homo sapiens (Human)	TISSUE SPECIFICITY: Expressed in brain. Also expressed in glioblastoma cells. {ECO:0000269|PubMed:19508442}.
reviewed	Tryptophan--tRNA ligase, mitochondrial (EC 6.1.1.2) ((Mt)TrpRS) (Tryptophanyl-tRNA synthetase) (TrpRS)	WARS2	Homo sapiens (Human)	TISSUE SPECIFICITY: Brain. {ECO:0000269|PubMed:28236339}.
