# Supplementary material for: Delta-catenin attenuates medulloblastoma cell invasion by targeting EMT pathway
Source: Front Genet. 2022 Oct 11;13:867872. doi: 10.3389/fgene.2022.867872 (PMC9595215; doi:10.3389/fgene.2022.867872)
Supplement: Supplementary file 2 [file Table3.xlsx]

## Sheet: Sheet1
18 alternative proteins by intersecting with DEGs and brain specific proteins
Protein names	Tissue specificity
AATK	Expressed in brain. {ECO:0000269|PubMed:10837911}.
ASIC2	Brain and spinal cord. Isoform 1 is also detected in testis, liver, colon and ovary. {ECO:0000269|PubMed:10842183, ECO:0000269|PubMed:8631835}.
CACNA1I	Brain specific.
CALN1	Brain specific. {ECO:0000269|PubMed:11286509}.
CDR1	Brain; predominantly expressed in normal neuroectodermal tissues and in certain malignant tumors.
CEND1	Neuron specific. {ECO:0000269|PubMed:11311134}.
CLSTN2	Restricted to the brain. {ECO:0000269|PubMed:12498782}.
CTNND2	Expressed in brain; highest expression is observed in fetal brain (PubMed:25807484). {ECO:0000269|PubMed:25807484}.
NPAS4	Expressed in brain. The mRNA was broadly distributed with higher levels in gray matter zones and lower levels in regions rich in white matter. Not detected in fetal sample but its expression increases linearly with age. {ECO:0000269|PubMed:10377398}.
NKAIN2	Brain.
GPRIN2	Expressed specifically in the cerebellum. {ECO:0000269|PubMed:10480904}.
KCNAB3	Brain specific. Most prominent expression in cerebellum. Weaker signals detected in cortex, occipital lobe, frontal lobe and temporal lobe. Not detected in spinal cord, heart, lung, liver, kidney, pancreas, placenta and skeletal muscle. {ECO:0000269|PubMed:9857044}.
KNDC1	Expressed specifically in the cerebral cortex. {ECO:0000269|Ref.3}.
NAT8L	Expressed in brain. {ECO:0000269|PubMed:19807691}.
OPALIN	Brain specific; expressed in oligodendrocytes (PubMed:11814680, PubMed:30837646). Expressed in oligodendrocytes in remyelinating multiple sclerosis plaques (PubMed:30837646). {ECO:0000269|PubMed:11814680, ECO:0000269|PubMed:30837646}.
PAQR6	Brain specific (PubMed:16044242, PubMed:23763432). Highly expressed in the hypothalamus, also expressed in forebrain, amygdala, corpus callosum and spinal cord (PubMed:23161870). {ECO:0000269|PubMed:16044242, ECO:0000269|PubMed:23161870, ECO:0000303|PubMed:23763432}.
SNCB	Expressed predominantly in brain; concentrated in presynaptic nerve terminals.
VAT1	Expressed in brain. Also expressed in glioblastoma cells. {ECO:0000269|PubMed:19508442}.
